# Supplementary material for: Mir-152 Regulates 3T3-L1 Preadipocyte Proliferation and Differentiation
Source: Molecules. 2019 Sep 17;24(18):3379. doi: 10.3390/molecules24183379 (PMC6766927; doi:10.3390/molecules24183379)
Supplement: Supplementary file 1 [file molecules-24-03379-s001.zip › Supplementary Table S1.xlsx]

## Sheet: Sheet1
Supplementary Table S1. The primers used for qRT-PCR
Gene	Forword primer (5’-3’)	Reverse primer (5’-3’)	Tm(℃)
miR-152	TTCACAGTGGCTAAGTTCTGC	Uni-miR qPCR Primer	60
CDK4	ATGGCTGCCACTCGATATGAA	TCCTCCATTAGGAACTCTCACAC	60
Cyclin D1	GCGTACCCTGACACCAATCTC	CTCCTCTTCGCACTTCTGCTC	60
Cyclin E	GTGGCTCCGACCTTTCAGTC	CACAGTCTTGTCAATCTTGGCA	60
E2F3	CGGTCTGCTCACCAAGAAGT	CCTCTTCTGCACCTTGAGCA	62
PPARγ	GTGCCAGTTTCGATCCGTAGA	GGCCAGCATCGTGTAGATGA	60
C/EBPα	CAAGAACAGCAACGAGTACCG	GTCACTGGTCAACTCCAGCAC	58
FABP4	GTGGTGGAATGTGTTATGA	AATCCGACTGACTATTGTAG	60
SCD1	GGCGAGCAACTGACTATC	CACCGTCTTCACCTTCTC	60
ACC1	AGCAGTTACACCACATACAT	TACCTCAATCTCAGCATAGC	60
LPL	CGCTCCATTCATCTCTTCA	CATCTTGCTGCTTCTCTTG	58
ADPN	TCCTGGAGAGAAGGGAGAGAAAG	TCAGCTCCTGTCATTCCAACAT	60
Adipor1	AATGGGGCTCCTTCTGGTAAC	GGATGACTCTCCAACGTCCCT	60
DNMT1	AAGAATGGTGTTGTCTACCGAC	CATCCAGGTTGCTCCCCTTG	60
MyOG	GAGACATCCCCCTATTTCTACCA	GCTCAGTCCGCTCATAGCC	60
MyOD	CCACTCCGGGACATAGACTTG	AAAAGCGCAGGTCTGGTGAG	60
β-Actin	GGCTGTATTCCCCTCCATCG	CCAGTTGGTAACAATGCCATGT	60
Uni-miR qPCR Primer included in commercial kits.
